# Supplementary material for: Deconstructing the Dissimilatory Sulfate Reduction Pathway: Isotope Fractionation of a Mutant Unable of Growth on Sulfate
Source: Front Microbiol. 2018 Dec 14;9:3110. doi: 10.3389/fmicb.2018.03110 (PMC6302107; doi:10.3389/fmicb.2018.03110)
Supplement: Supplementary file 1 [file Table_1.xlsx]

## Sheet: Sheet1
	Supplementary Table 1. Experimental data from open system experiments with DvH strain JW9021.
	Open system at 10% maximum growth rate
					Media reserve batch				Gas trap				Liquid trap												Sulfur isotope fractionations
	Electron donor		Reactor		Sulfite				Sulfide				Sulfite				Sulfane				Sulfonate				Sulfite-Sulfide
	Lactate				Rate of sulfite delivery to the reactor	d34S	d33S	d36S	Rate of sulfide production	d34S	d33S	d36S	Rate of sulfite leaving the reactor	d34S	d33S	d36S	Rate of sulfane leaving the reactor	d34S	d33S	d36S	Rate of sulfonate leaving the reactor	d34S	d33S	d36S	34e	33l	36l
	Reactor concentration	Sample ID	OD600	csSRR	moles/hour	per mil	per mil	per mil	moles/hour	per mil	per mil	per mil	moles/hour	per mil	per mil	per mil	moles/hour	per mil	per mil	per mil	moles/hour	per mil	per mil	per mil	per mil
	(mM)			fmol H2S/(cell*day)					2.2406e-05	-15.1784	-7.74644	-27.9819	0.000147429	1.0025	0.527164	1.59414									-16.2	0.5095	1.839
	0	a	0.084	94.099					2.60518e-05	-15.1472	-7.80791	-28.5874	0.000118207	0.338338	0.19227	0.52069	6.66829e-06	-33.9453	-17.5703	-63.1557	6.66829e-06	5.252	2.736	8.71933	-15.5	0.5147	1.892
		b	0.083	83.485					2.40476e-05	-15.4504	-7.94059	-29.2091	0.000121025	0.85634	0.467038	1.52553									-16.3	0.5137	1.897
		c	0.083	80.058					2.38224e-05	-14.9469	-7.67959	-28.1514	0.000111057	0.477397	0.264489	0.748829	2.96905e-06	-31.7383	-16.4583	-60.2993	2.96905e-06	7.0584	3.648	12.164	-15.4	0.5132	1.886
		d	0.083	105.804	0.000166229	-2.22494	-1.12581	-4.32683	2.50899e-05	-15.354	-7.89759	-28.8355	0.00012574	0.652996	0.147259	1.47236	1.13972e-05	-35.341	-18.3247	-67.166	1.13972e-05	10.21	5.24067	18.395	-16	0.5008	1.906
		e	0.082	67.827		Measured at McGill University - 253				Measured at McGill University - 253				Measured at McGill University - 253				Measured at Harvard University - 253				Measured at Harvard University - 253
